# Supplementary material for: Thermodynamic database for the Co-Pr system
Source: Data Brief. 2016 Jan 2;6:492–4. doi: 10.1016/j.dib.2015.12.035 (PMC4716446; doi:10.1016/j.dib.2015.12.035)
Supplement: Supplementary file 1 — Supplementary material [file mmc1.zip]

Archive with 1 entries (1 files):
- copr.TDB
