# Supplementary material for: Thermodynamic database for the Co-Pr system
Source: Data Brief. 2016 Jan 2;6:492–4. doi: 10.1016/j.dib.2015.12.035 (PMC4716446; doi:10.1016/j.dib.2015.12.035)
Supplement: Supplementary file 1 — Supplementary material [file mmc1.zip › copr.TDB]

$ Database file written 05/21/2014 by Shihuai Zhou
$
 ELEMENT /-   ELECTRON_GAS              0.0000E+00  0.0000E+00  0.0000E+00!
 ELEMENT VA   VACUUM                    0.0000E+00  0.0000E+00  0.0000E+00!
 ELEMENT CO   HCP_A3                    5.8933E+01  0.0000E+00  0.0000E+00!
 ELEMENT PR   DHCP(ABAC)          1.4091E+02  0.0000E+00  0.0000E+00!


 FUNCTION GHSERCO    2.98140E+02  +310.241+133.36601*T-25.0861*T*LN(T)
     -.002654739*T**2-1.7348E-07*T**3+72527*T**(-1);  1.76800E+03  Y
      -17197.666+253.28374*T-40.5*T*LN(T)+9.3488E+30*T**(-9);  6.00000E+03  
     N !
 FUNCTION GHSERPR    2.98140E+02  -18803.379+356.587384*T-68.9176*T*LN(T)
     +.072929*T**2-2.5184333E-05*T**3+507385*T**(-1);  5.00000E+02  Y
      -7246.848+82.427384*T-22.8909*T*LN(T)-.00497126*T**2-1.22951E-06*T**3; 
      8.00000E+02  Y
      +95411.023-1073.55111*T+146.764*T*LN(T)-.1288205*T**2
     +1.5592233E-05*T**3-11588800*T**(-1);  1.06800E+03  Y
      -481663.131+4234.33311*T-606.120311*T*LN(T)+.305181506*T**2
     -3.0994702E-05*T**3+70926840*T**(-1);  1.20400E+03  Y
      -20014.678+227.685155*T-42.9697*T*LN(T);  3.80000E+03  N !
FUNCTION GLIQCO 2.98140E+02  +15085.037-8.931932*T+GHSERCO#
  -2.19801E-21*T**7;  1.76800E+03  Y
   -846.61+243.599944*T-40.5*T*LN(T);  6.00000E+03  N REF:0 !
FUNCTION GLIQPR 2.98140E+02  +3848.961-29.099465*T
  -4.7344931*T*LN(T)-.035119723*T**2+5.427467E-06*T**3-207406*T**(-1);  
  1.06800E+03  Y
   -10539.574+219.508805*T-42.9697*T*LN(T);  1.20400E+03  Y
   +9475.104-8.17635*T+GHSERPR#;  3.80000E+03  N REF:0 !
 FUNCTION UN_ASS 298.15 0; 300 N !

 TYPE_DEFINITION % SEQ *!
 DEFINE_SYSTEM_DEFAULT SPECIE 2 !
 DEFAULT_COMMAND DEF_SYS_ELEMENT VA !
$----------------------------------------------------------------

 PHASE LIQUID  %  1  1.0  !
    CONSTITUENT LIQUID  :CO,PR :  !

   PARAMETER G(LIQUID,CO;0)  2.98140E+02  GLIQCO;  6.00000E+03  N REF:0 !
   PARAMETER G(LIQUID,PR;0)  2.98140E+02  GLIQPR;  3.80000E+03  N REF:0 !
  PARAMETER G(LIQUID,CO,PR;0)  2.98140E+02  -70135+46.144*T; 2000  Y
                              23153;   3.80000E+03  N REF:0 !
  PARAMETER G(LIQUID,CO,PR;1)  2.98140E+02  -4170;
  3.80000E+03  N REF:0 !
  PARAMETER G(LIQUID,CO,PR;2)  2.98140E+02  -3090;
  3.80000E+03  N REF:0 !
$---------------------------------------------------------------------
 TYPE_DEFINITION & GES A_P_D BCC_A2 MAGNETIC  -1.0    4.00000E-01 !
 PHASE BCC_A2  %&  2 1   3 !
    CONSTITUENT BCC_A2  :CO,PR : VA :  !

   PARAMETER G(BCC_A2,CO:VA;0)  2.98150E+02  +2938-.7138*T+GHSERCO#;   
  6.00000E+03   N REF:0 !
   PARAMETER TC(BCC_A2,CO:VA;0)  2.98150E+02  1450;   6.00000E+03   N REF:0 !
   PARAMETER BMAGN(BCC_A2,CO:VA;0)  2.98150E+02  1.35;   6.00000E+03   N 
  REF:0 !
   PARAMETER G(BCC_A2,PR:VA;0)  2.98140E+02  -2863.651+28.274853*T
  -13.7470527*T*LN(T)-.02284377*T**2+3.542468E-06*T**3-87486*T**(-1);  
  1.06800E+03  Y
   -11985.919+188.657121*T-38.451*T*LN(T);  1.20400E+03  Y
   +953.224+100.826281*T-26.6824313*T*LN(T)-.004106833*T**2+1.76214E-07*T**3
  -2473024*T**(-1);  3.80000E+03  N REF:0 !
 PARAMETER G(BCC_A2,CO,PR:VA;0)  2.98140E+02  294000;  3800  N REF:0 !
 PARAMETER G(BCC_A2,CO,PR:VA;1)  2.98140E+02  90000;  3800  N REF:0 !
$--------------------------------------------------------------------------
 TYPE_DEFINITION ' GES A_P_D CBCC_A12 MAGNETIC  -3.0    2.80000E-01 !
 PHASE CBCC_A12  %'  2 1   1 !
    CONSTITUENT CBCC_A12  :CO : VA :  !

   PARAMETER G(CBCC_A12,CO:VA;0)  2.98150E+02  +4155+GHSERCO#;   6.00000E+03 
    N REF:0 !
$------------------------------------------------------------------------

 PHASE CUB_A13  %  2 1   1 !
    CONSTITUENT CUB_A13  :CO : VA :  !

   PARAMETER G(CUB_A13,CO:VA;0)  2.98150E+02  +3155+GHSERCO#;   6.00000E+03  
   N REF:0 !
$------------------------------------------------------------------------

 PHASE DHCP  %  1  1.0  !
    CONSTITUENT DHCP  :CO,PR :  !

  PARAMETER G(DHCP,CO;0) 2.98140E+02 5000+GHSERCO#; 3.80000E+03 N REF:0 !
  PARAMETER G(DHCP,PR;0)  2.98140E+02  +GHSERPR#;  3.80000E+03  N REF:0 !
  PARAMETER G(DHCP,CO,PR;0)  2.98140E+02 294000;  3.80000E+03  N REF:0 !
$------------------------------------------------------------------------

 TYPE_DEFINITION ( GES A_P_D FCC_A1 MAGNETIC  -3.0    2.80000E-01 !
 PHASE FCC_A1  %(  2 1   1 !
    CONSTITUENT FCC_A1  :CO,PR : VA :  !

   PARAMETER G(FCC_A1,CO:VA;0)  2.98140E+02  +427.591-.615248*T+GHSERCO#;  
  1.76800E+03  Y
   +427.591-.615253*T+GHSERCO#;  6.00000E+03  N REF:0 !
   PARAMETER TC(FCC_A1,CO:VA;0)  2.98150E+02  1396;   6.00000E+03   N REF:0 !
   PARAMETER BMAGN(FCC_A1,CO:VA;0)  2.98150E+02  1.35;   6.00000E+03   N 
  REF:0 !
  PARAMETER G(FCC_A1,PR:VA;0)  2.98140E+02  5000+GHSERPR#;  
 6.00000E+03  N REF:0 !
   PARAMETER TC(FCC_A1,CO:VA;0)  2.98150E+02  1396;   6.00000E+03   N REF:0 !
   PARAMETER BMAGN(FCC_A1,CO:VA;0)  2.98150E+02  1.35;   6.00000E+03   N 
  REF:0 !
  PARAMETER G(FCC_A1,CO,PR:VA;0)  2.98140E+02  294000;  3800  N REF:0 !
 PARAMETER G(FCC_A1,CO,PR:VA;1)  2.98140E+02  90000;  3800  N REF:0 !
$-------------------------------------------------------------------------
 TYPE_DEFINITION ) GES A_P_D HCP_A3 MAGNETIC  -3.0    2.80000E-01 !
 PHASE HCP_A3  %)  2 1   .5 !
    CONSTITUENT HCP_A3  :CO,PR : VA :  !

   PARAMETER G(HCP_A3,CO:VA;0)  2.98150E+02  +GHSERCO#;   6.00000E+03   N 
  REF:0 !
   PARAMETER TC(HCP_A3,CO:VA;0)  2.98150E+02  1396;   6.00000E+03   N REF:0 !
   PARAMETER BMAGN(HCP_A3,CO:VA;0)  2.98150E+02  1.35;   6.00000E+03   N 
  REF:0 !
   PARAMETER G(HCP_A3,PR:VA;0)  2.98150E+02  5000+GHSERPR#;   6.00000E+03   N 
  REF:0 !
  PARAMETER G(HCP_A3,CO,PR:VA;0)  2.98140E+02  272000;  3.80000E+03  N REF:0 !
  PARAMETER G(HCP_A3,CO,PR:VA;1)  2.98140E+02  121000;  3.80000E+03  N REF:0 !
  PARAMETER G(HCP_A3,CO,PR:VA;2)  2.98140E+02  47000;  3.80000E+03  N REF:0 !  
$$$$$$$$$$$$$$$$$$$$$$$$$$$$$$$$$$$$$$$$$$$

$x(PR)=0.105 deltaH=-11.74728
 TYPE_DEFINITION " GES A_P_D CO17PR2 MAGNETIC  -3.0    2.80000E-01 ! 
 PHASE CO17PR2  %"  2 0.895   0.105 !
    CONSTITUENT CO17PR2  :CO,PR : CO,PR :  !
PARAMETER G(CO17PR2,CO:CO;0)  2.98150E+02  22537+GHSERCO#; 
6.00000E+03 N REF:0 !
PARAMETER G(CO17PR2,CO:PR;0)  2.98150E+02  -3494.72-6.367712*T+0.85*T*LN(T)
     +0.105*GHSERPR#+0.895*GHSERCO#;     6.00000E+03   N REF:0 !
   PARAMETER TC(CO17PR2,CO:PR;0)     298.14  +1173;              6000 N !
   PARAMETER BMAGN(CO17PR2,CO:PR;0)  298.14  1.6842;             6000 N !
PARAMETER G(CO17PR2,PR:CO;0)  2.98150E+02  71741.4
     +0.895*GHSERPR#+0.105*GHSERCO#;     6.00000E+03   N REF:0 !
PARAMETER G(CO17PR2,PR:PR;0)  2.98150E+02  24777.2
     +GHSERPR#;     6.00000E+03   N REF:0 !
 
$$$$$$$$$$$$$$$$$$$$$$$$$$$$$$$$$$$$$$$$$$$$

$ x(PR)=0.167  deltaH=-10551.83333
 TYPE_DEFINITION 1 GES A_P_D CO5PR MAGNETIC  -3.0    2.80000E-01 ! 
PHASE CO5PR  %1  2 0.833   0.167 !
    CONSTITUENT CO5PR  :CO,PR : CO,PR :  !
   PARAMETER G(CO5PR,CO:CO;0)  2.98150E+02 35165.9
     +GHSERCO#;     6.00000E+03   N REF:0 !
   PARAMETER G(CO5PR,CO:PR;0)  2.98150E+02 -3124.3-30.0704*T+3.91*T*LN(T)
     +0.167*GHSERPR#+0.833*GHSERCO#;     6.00000E+03   N REF:0 !
   PARAMETER TC(CO5PR,CO:PR;0)     298.14  +912;                     6000 N !
   PARAMETER BMAGN(CO5PR,CO:PR;0)  298.14  1.658;                    6000 N !
   PARAMETER G(CO5PR,PR:CO;0)  2.98150E+02 91103.
     +0.833*GHSERPR#+0.167*GHSERCO#;     6.00000E+03   N REF:0 !
   PARAMETER G(CO5PR,PR:PR;0)  2.98150E+02 29028
     +GHSERPR;     6.00000E+03   N REF:0 !  
$$$$$$$$$$$$$$$$$$$$$$$$$$$$$$$$$$$$$$$$$$$$$$$$$$$$$$$$$$$$$$$$$

$x(PR)=0.208 deltaH=-16094.58333
 TYPE_DEFINITION 2 GES A_P_D CO19PR5 MAGNETIC  -3.0    2.80000E-01 ! 
 PHASE CO19PR5  %2  2 0.792   0.208 !
    CONSTITUENT CO19PR5  :CO,PR : CO,PR :  !
 PARAMETER G(CO19PR5,CO:CO;0)  2.98150E+02 39678.2+GHSERCO#;
 6.00000E+03   N REF:0 !
 PARAMETER G(CO19PR5,CO:PR;0)  2.98150E+02 -6175-17.54904942*T+2.42*T*LN(T)
 +.208*GHSERPR+.792*GHSERCO#;     6.00000E+03   N REF:0 !
   PARAMETER TC(CO19PR5,CO:PR;0)     298.14  690;                     6000 N !
   PARAMETER BMAGN(CO19PR5,CO:PR;0)  298.14  0.98;         6000 N !     
 PARAMETER G(CO19PR5,PR:CO;0)  2.98150E+02 123851.1
 +0.792*GHSERPR#+0.208*GHSERCO#;     6.00000E+03   N REF:0 !
 PARAMETER G(CO19PR5,PR:PR;0)  2.98150E+02 27060.9+GHSERPR#; 
 6.00000E+03   N REF:0 !
$$$$$$$$$$$$$$$$$$$$$$$$$$$$$$$$$$$$$$$$$$$$$$$$$$$$$$$$$$$$$$$$$$$$$$$
 TYPE_DEFINITION ^ GES A_P_D CO7PR2 MAGNETIC  -3.0    2.80000E-01 ! 
 PHASE CO7PR2  %^  2 0.778   0.222 !
    CONSTITUENT CO7PR2  :CO,PR : CO,PR :  !
   PARAMETER G(CO7PR2,CO:CO;0)  298.15 27544
     +GHSERCO#;     6.00000E+03   N REF:0 !   
   PARAMETER G(CO7PR2,CO:PR;0)  298.15 -6466-18.521*T+2.566*T*LN(T)
     +0.222*GHSERPR#+0.778*GHSERCO#;     6.00000E+03   N REF:0 !
   PARAMETER TC(CO7PR2,CO:PR;0)     298.14  574;                6000 N !
   PARAMETER BMAGN(CO7PR2,CO:PR;0)  298.14  1.167;              6000 N !  
    PARAMETER G(CO7PR2,PR:CO;0)  298.15 119043.5
     +0.778*GHSERPR#+0.222*GHSERCO#;     6.00000E+03   N REF:0 !
   PARAMETER G(CO7PR2,PR:PR;0)  298.15 25211.9
     +GHSERPR#;     6.00000E+03   N REF:0 !
     
$$$$$$$$$$$$$$$$$$$$$$$$$$$$$$$$$$$$$$$$$$$$$$$$$$$$$$$$$$$$$$$$$

$x(PR)=0.25 deltaH=
TYPE_DEFINITION ~ GES A_P_D CO3PR MAGNETIC  -3.0    2.80000E-01 !
 PHASE CO3PR  %~  2 0.75   0.25 !
    CONSTITUENT CO3PR  :CO,PR : CO,PR :  !
  PARAMETER G(CO3PR,CO:CO;0)  298.15 27191.3
     +GHSERCO#;     6.00000E+03   N REF:0 !
  PARAMETER G(CO3PR,CO:PR;0)  298.15 -8368.7-7.489*T+1.2*T*LN(T)
     +0.25*GHSERPR#+0.75*GHSERCO#;     6.00000E+03   N REF:0 !
   PARAMETER TC(CO3PR,CO:PR;0)     298.14  339;                     6000 N !
   PARAMETER BMAGN(CO3PR,CO:PR;0)  298.14  0.95;                    6000 N !  
  PARAMETER G(CO3PR,PR:CO;0)  298.15 148944
     +0.75*GHSERPR#+0.25*GHSERCO#;     6.00000E+03   N REF:0 !
   PARAMETER G(CO3PR,PR:PR;0)  298.15 24428
     +GHSERPR#;     6.00000E+03   N REF:0 !    
$$$$$$$$$$$$$$$$$$$$$$$$$$$$$$$$$$$$$$$$$$$$$$$$$$$$$$$$$$$$$$$$$$$$$$$$


$TYPE_DEFINITION * GES A_P_D CO2PR MAGNETIC  -3.0    2.80000E-01 !
 PHASE CO2PR  %*  2 0.667   0.333 !
    CONSTITUENT CO2PR  :CO,PR : CO,PR :  !
 PARAMETER G(CO2PR,CO:CO;0)  2.98150E+02  19930.6
     +GHSERCO#;     6.00000E+03   N REF:0 !
 PARAMETER G(CO2PR,CO:PR;0)  2.98150E+02  -10010+1.946*T
     +0.333*GHSERPR#+0.667*GHSERCO#;     6.00000E+03   N REF:0 !
 PARAMETER G(CO2PR,PR:CO;0)  2.98150E+02  117542.9
     +0.667*GHSERPR#+0.333*GHSERCO#;     6.00000E+03   N REF:0 !
 PARAMETER G(CO2PR,PR:PR;0)  2.98150E+02  22446.6
     +GHSERPR;     6.00000E+03   N REF:0 !


$$$$$$$$$$$$$$$$$$$$$$$$$$$$$$$$$$$$$$$$$$$$$$$$$$$$$$$$$$$$$$$$$
  PHASE CO3PR4  %  2 0.459   0.541 !
     CONSTITUENT CO3PR4  :CO : PR :  !
 PARAMETER G(CO3PR4,CO:PR;0)  2.98150E+02  -8826.1-32.27831715*T+4.935*T*ln(T)
     +0.541*GHSERPR#+0.459*GHSERCO#;     6.00000E+03   N REF:0 !
$$$$$$$$$$$$$$$$$$$$$$$$$$$$$$$$$$$$$$$$$$$$$$$$$$$$$$$$

$x(PR)=0.714 deltaH=-7.19043.
 PHASE CO2PR5  %  2 0.286   0.714 !
    CONSTITUENT CO2PR5  :CO : PR :  !
   PARAMETER G(CO2PR5,CO:PR;0)  2.98150E+02  -9681.20+3.958*T
     +0.714*GHSERPR#+0.286*GHSERCO#;     6.00000E+03   N REF:0 !
     
$$$$$$$$$$$$$$$$$$$$$$$$$$$$$$$$$$$$$$$$$

 PHASE COPR3  %  2 0.25   0.75 !
    CONSTITUENT COPR3  :CO : PR :  !
   PARAMETER G(COPR3,CO:PR;0)  2.98150E+02  -8732.9+3.325*T
     +0.75*GHSERPR#+0.25*GHSERCO#;     6.00000E+03   N REF:0 !
 $    

 
